# Supplementary material for: Preliminary Comparison of Oral and Intestinal Human Microbiota in Patients with Colorectal Cancer: A Pilot Study
Source: Front Microbiol. 2018 Jan 12;8:2699. doi: 10.3389/fmicb.2017.02699 (PMC5770402; doi:10.3389/fmicb.2017.02699)
Supplement: Supplementary file 1 [file DataSheet1.XLSX]

## Sheet: Foglio1
Number	Code	Age (years)	Sex	Diagnosis	TNM	Tumor site	Height (m)	Weight (Kg)	BMI	Diet Type	Other major diseases	Hystorical poliposis	Allergies	Drugs	Gastrointestinal problems	Gastro-intestinal disorders (last 2 weeks)	Travels to exotic areas (last 5 years)	Physical activity	Type of delivery at birth	Caries *	Infections of the oral cavity ** (last two months)	Use of mouthwash	Smoke	Probiotics / lactic acid (the last two weeks.)	Dietary supplements	Consumption of probiotic foods (yogurt / kefir)
				1= Intestinal Adenocarcinoma medium differentiate ; 2= Intestinal Adenocarcinoma moderate differentiate; 3=Tubulo-villous adenoma with intestinal epithelial dysplasia;		Colon=1;Sigma=2;Rectum=3;				1= mediterranen; 2=vegetarian ;	1=diabetes; 2 = hypercholesterolemia; 3 = hypertension; 4 = autoimmune diseases; 5 = primary or secondary immunodeficiencies 6 = none	1= yes 0= no	1=presence 0=absence			1=yes; 0=no	1=yes; 0=no	1 = rarely; 2 = Never; 3 = often; 4 = always	1=cesarean 2=natural	1=yes; 0=no	1=yes; 0=no	1=yes; 0=no	1=yes; 0=no 2=ex smoker	1=yes; 0=no	1=yes; 0=no	1=1-2/weeks; 2=3-4/weeks; 3=5/6 weeks; 4=7/8 weeks; 5= less than 1/week ; 0=never
1	CM7	77	F	1	pT3 N0 Mx	Colon	1,55	50	20.8117	1	6	0	0	bisoprolol	constipation	1	0	2	2	1	0	1	1	0	0	1
2	CM8	78	F	2	pT1 N0	Colon	1.57	60	24.3418	1	3	1	0	cardioaspirin+bisoprolol	constipation	1	0	2	2	1	0	0	0	0	0	1
3	CM10	77	M	1	pT3 N2a Mx	Colon	1.7	70	24.22	1	0	0	0	none	none	0	0	2	2	0	0	0	0	0	0	2
4	CM11	85	M	1	pT3 N0 Mx	Colon	1.7	67	23.1834	1	2+3	0	0	lansoprazoo+ascriptin+ramipril+simvastatin+tamsulosia+finasteride	none	0	0	4	2	1	1	1	0	0	0	5
5	CM18	82	M	1	pT3 N1b Mx	Colon	1.8	87	26.8519	1	6	0	0	none	none	0	0	1	2	1	0	1	2	0	0	1
6	CM19	95	F	1	pT3 N1b	Colon	1.6	62	24.22	1	0	0	0	none	none	0	0	2	2	0	0	0	0	0	0	2
7	CM20	79	F	3	pT1 N0	Colon	1.75	55	17.9592	1	6	0	0	lansoprazol	constipation	0	0	2	2	1	0	1	0	0	0	2
8	CM22	84	F	1	pT3 N1a Mx	Colon	1.63	53	19.9481	1	4	0	0	tp per linfoma	irritable bowel syndrome	1	0	2	2	1	0	1	0	0	0	0
9	CM23	78	M	1	pT2 N0	Rectum	1.66	67	24.3141	1	2+3	0	0	bisoprolol, atorvastatina	none	0	0	2	2	1	0	0	0	0	0	0
10	CM24	71	F	2	pT3 N2b M1	Sigma_rectum	1.59	86	34.02	1	2+3+gastroesophageal reflux	0	0	atorvastatina+furosemide+calciodie+tareg	none	0	0	2	2	1	1	0	1	0	0	2
1	CFP1	81	F				1.66	59	21.4109	1	3+ others	0	0	zestoretic	none	0	1	1	2	0	0	0	0	1	1	4
2	CFP2	73	M				1.8	82	25.3086	1	0	0	1	zestoretic	none	0	1	3	2	0	0	0	1	0	1	0
3	CFP3	85	M				1.73	100	33.4124	1	3	0	0	verapamil-losartan	none	0	0	1	2	1	0	0	0	0	0	0
4	CFP4	76	F				1.7	64	22.1453	1	3+5+others	0	0	eutirox, atenololo, cardioaspirin-terazosina-stugeron	none	0	0	1	2	0	0	0	0	0	1	0
5	CFP6	83	F				1.68	62	21.9671	1	0	0	0	none	none	0	0	4	2	1	0	0	2	0	0	4
6	CFP7	63	F				1.68	65	23.03	1	0	0	1	none	colitis	0	0	1	2	1	0	0	0	1	1	2
7	CFP8	73	M				1.86	94	27.1708	1	3	0	1	triatec+amlodipin	none	0	0	3	2	0	0	0	0	0	0	2
8	CFP9	83	M				1.8	82	25.3086	1	0	0	0	none	none	0	0	3	2	1	0	0	0	0	0	3
9	CFP10	72	M				1.88	76	21.5029	1	3	0	0	none	none	0	0	1	2	0	0	1	0	0	1	2
10	CFP11	86	M				1.7	85	29.4118	1	0	0	0	none	none	0	0	4	2	1	1	0	2	0	0	3
	Table S 1 Clinical parameter of patients
		* previous or active caries
		** the type of infection is not defined (if periodontal infection or others)
