# Supplementary material for: Preliminary Comparison of Oral and Intestinal Human Microbiota in Patients with Colorectal Cancer: A Pilot Study
Source: Front Microbiol. 2018 Jan 12;8:2699. doi: 10.3389/fmicb.2017.02699 (PMC5770402; doi:10.3389/fmicb.2017.02699)
Supplement: Supplementary file 2 [file DataSheet2.XLS]

## Sheet: Sheet1
	# Sequences	%
Raw	12812703	100
Paired	11875126	92.6824
Mapped	8900677	69.4676
Bacteria/Archaea	8595385	67.0849
