# Supplementary material for: Preliminary Comparison of Oral and Intestinal Human Microbiota in Patients with Colorectal Cancer: A Pilot Study
Source: Front Microbiol. 2018 Jan 12;8:2699. doi: 10.3389/fmicb.2017.02699 (PMC5770402; doi:10.3389/fmicb.2017.02699)
Supplement: Supplementary file 4 [file DataSheet4.XLSX]

## Sheet: Sheet1
	OTU 8				OTU 201				OTU 300				OTU 8841				OTU 13482
	Coef	S.E.	t	p	Coef	S.E.	t	p	Coef	S.E.	t	p	Coef	S.E.	t	p	Coef	S.E.	t	p
Intercept	0.9026	0.6292	1.434	0.247	0.2314	0.8639	0.268	0.806	-0.005389	0.001144	-4.713	0.01809	-2.731e-05	3.779e-05	-0.723	0.5221	0.0001568	0.0001266	1.239	0.303
Sex (Male)	0.03851	0.06472	0.595	0.594	-0.0215	0.08886	-0.242	0.824	-0.000491	0.0001176	-4.175	0.02503	-4.783e-06	3.887e-06	-1.23	0.3062	1.851e-06	1.302e-05	0.142	0.896
Age (Days)	1.673e-05	2.196e-05	0.762	0.502	-2.349e-05	3.016e-05	-0.779	0.493	2.561e-08	3.992e-08	0.642	0.56683	-3.308e-09	1.319e-09	-2.507	0.0871	8.719e-10	4.418e-09	0.197	0.856
Height (Meters)	-0.3157	0.3183	-0.992	0.394	-0.2785	0.437	-0.637	0.569	0.003496	0.0005784	6.045	0.00908	-1.12e-05	1.911e-05	-0.586	0.5991	-6.893e-05	6.401e-05	-1.077	0.36
BMI	-0.007336	0.006676	-1.099	0.352	-0.0002839	0.009166	-0.031	0.977	1.321e-05	1.213e-05	1.089	0.35599	4.214e-07	4.01e-07	1.051	0.3704	-1.165e-06	1.343e-06	-0.867	0.45
