# Supplementary material for: Preliminary Comparison of Oral and Intestinal Human Microbiota in Patients with Colorectal Cancer: A Pilot Study
Source: Front Microbiol. 2018 Jan 12;8:2699. doi: 10.3389/fmicb.2017.02699 (PMC5770402; doi:10.3389/fmicb.2017.02699)
Supplement: Supplementary file 5 [file DataSheet5.XLSX]

## Sheet: Sheet1
		OTU 8				OTU 201				OTU 300				OTU 8841				OTU 13482
	DF	Sum. Sq.	Mean Sq.	F	p	Sum. Sq.	Mean Sq.	F	p	Sum. Sq.	Mean Sq.	F	p	Sum. Sq.	Mean Sq.	F	p	Sum. Sq.	Mean Sq.	F	p
T	2	0.000726	0.000363	0.071	0.934	0.00302	0.001511	9.148	0.0985	4.193e-08	2.096e-08	0.553	0.644	3.71e-11	1.855e-11	2.395	0.295	1.69e-08	8.45e-09	40.29	0.0242
N	4	0.007083	0.001771	0.345	0.833	0.03365	0.008413	50.922	0.0194	1.833e-07	4.584e-08	1.21	0.499	2.752e-10	6.879e-11	8.881	0.104	3.997e-07	9.993e-08	476.38	0.0021
Residuals	2	0.010253	0.005126			0.00033	0.000165			7.578e-08	3.789e-08			1.549e-11	7.75e-12			4e-10	2.1e-10
